# Supplementary material for: Multidrug Resistance and Virulence Factors of Escherichia coli Harboring Plasmid-Mediated Colistin Resistance: mcr-1 and mcr-3 Genes in Contracted Pig Farms in Thailand
Source: Front Vet Sci. 2020 Nov 10;7:582899. doi: 10.3389/fvets.2020.582899 (PMC7683614; doi:10.3389/fvets.2020.582899)
Supplement: Supplementary file 2 [file Data_Sheet_2.xlsx]

## Sheet: Sheet1
Seq	Provinces	Pigs		Farmers
		Amount	%	Amount	%
	Grand total	9504921	100	191545	100
1	Ratchaburi	1738448	18.29	1492	0.78
2	Chonburi	775988	8.16	277	0.14
3	Kamphaeng Phet	445666	4.69	2036	1.06
4	Nakhon Ratchasima	366545	3.86	6208	3.24
5	Chachoengsao	336432	3.54	361	0.19
6	Chiang Mai	335716	3.53	16256	8.49
7	Phatthalung	329645	3.47	4990	2.61
8	Suphan Buri	253958	2.67	1326	0.69
9	Prachinburi	253287	2.66	312	0.16
10	Nakhon Si Thammarat	245736	2.59	7428	3.88
11	Nakhon Pathom	230774	2.43	958	0.5
12	Lopburi	208141	2.19	1782	0.93
13	Kanchanaburi	201195	2.12	2521	1.32
14	Nakhon Sawan	185606	1.95	1234	0.64
15	Saraburi	182190	1.92	178	0.09
16	Chaiyaphum	177537	1.87	5329	2.78
17	Lamphun	154868	1.63	2088	1.09
18	Udon Thani	139480	1.47	4494	2.35
19	Buriram	138400	1.46	7338	3.83
20	Surat Thani	137385	1.45	4356	2.27
21	Ubon Ratchathani	132169	1.39	8275	4.32
22	Chiang Rai	129861	1.37	8733	4.56
23	Rayong	121580	1.28	150	0.08
24	Songkhla	111927	1.18	2042	1.07
25	Phitsanulok	103609	1.09	3031	1.58
26	Roi Et	90488	0.95	5643	2.95
27	Surin	85895	0.9	8707	4.55
28	Chanthaburi	82131	0.86	236	0.12
29	Uttaradit	79298	0.83	1319	0.69
30	Nakhon Phanom	78552	0.83	4526	2.36
31	Prachuap Khiri Khan	72025	0.76	1666	0.87
32	Phetchaburi	69906	0.74	967	0.5
33	Sakon Nakhon	69686	0.73	5006	2.61
34	Sisaket	69204	0.73	6798	3.55
35	Chumphon	68731	0.72	1869	0.98
36	Sa Kaeo	68649	0.72	2083	1.09
37	Loei	67022	0.71	1706	0.89
38	Nakhon Nayok	66574	0.7	159	0.08
39	Khon Kaen	59839	0.63	3196	1.67
40	Ang Thong	59317	0.62	724	0.38
41	Chai Nat	55135	0.58	506	0.26
42	Maha Sarakham	54857	0.58	3643	1.9
43	Nan	51393	0.54	5555	2.9
44	Sing Buri	50718	0.53	292	0.15
45	Tak	48060	0.51	7011	3.66
46	Sukhothai	47663	0.5	2635	1.38
47	Amnat Charoen	46010	0.48	5313	2.77
48	Phrae	43430	0.46	1371	0.72
49	Lampang	43419	0.46	3276	1.71
50	Yala	38499	0.41	1532	0.8
51	Nong Bua Lam Phu	36997	0.39	911	0.48
52	Kalasin	35931	0.38	2979	1.56
53	Phetchabun	34609	0.36	1266	0.66
54	Phra Nakhon Si Ayutthaya	33921	0.36	79	0.04
55	Phichit	32488	0.34	1488	0.78
56	Trat	32183	0.34	101	0.05
57	Mae Hong Son	31085	0.33	6162	3.22
58	Phang Nga	29365	0.31	370	0.19
59	Uthai Thani	29194	0.31	606	0.32
60	Nong Khai	27697	0.29	876	0.46
61	Phayao	26101	0.27	2643	1.38
62	Krabi	25417	0.27	493	0.26
63	Trang	24608	0.26	643	0.34
64	Mukdahan	23133	0.24	2090	1.09
65	Ranong	20368	0.21	238	0.12
66	Yala	18336	0.19	76	0.04
67	Bueng Kan	14850	0.16	1011	0.53
68	Phuket	10733	0.11	28	0.01
69	Narathiwat	5860	0.06	227	0.12
70	Satun	3944	0.04	78	0.04
71	Pattani	2861	0.03	135	0.07
72	Samut Songkhram	1333	0.01	28	0.01
73	Pathum Thani	959	0.01	36	0.02
74	Samut Sakhon	142	0	38	0.02
75	Samut Prakan	94	0	5	0
76	Bangkok	45	0	2	0
77	Nonthaburi	23	0	2	0
